# Supplementary material for: Abietane Diterpenoids Isolated from Clerodendrum bracteatum and Their Antioxidant and Cytotoxic Activities
Source: Molecules. 2021 Aug 11;26(16):4870. doi: 10.3390/molecules26164870 (PMC8400359; doi:10.3390/molecules26164870)
Supplement: Supplementary file 1 [file molecules-26-04870-s001.zip]

Archive with 1 entries (1 files):
- molecules-1242332-supplementary.pdf
